# Supplementary material for: Multistage Detection of Tetrodotoxin Traces in Diodon hystrix Collected in El Salvador
Source: Toxins (Basel). 2023 Jun 25;15(7):409. doi: 10.3390/toxins15070409 (PMC10467132; doi:10.3390/toxins15070409)
Supplement: Supplementary file 1 [file toxins-15-00409-s001.zip]

Archive with 1 entries (1 files):
- toxins-2384667-supplementary.pdf
